# Supplementary material for: Low Energy Shock Wave Therapy Inhibits Inflammatory Molecules and Suppresses Prostatic Pain and Hypersensitivity in a Capsaicin Induced Prostatitis Model in Rats
Source: Int J Mol Sci. 2019 Sep 26;20(19):4777. doi: 10.3390/ijms20194777 (PMC6801724; doi:10.3390/ijms20194777)
Supplement: Supplementary file 1 [file ijms-20-04777-s001.zip]

Archive with 3 entries (2 files):
- supplementary material/
- supplementary material/IJMS suppl 1.pdf
- supplementary material/The Effect of ESWT on Capsaicin original immunoblot.pdf
